# Supplementary material for: In Silico Evaluation of Hexamethylene Amiloride Derivatives as Potential Luminal Inhibitors of SARS-CoV-2 E Protein
Source: Int J Mol Sci. 2022 Sep 13;23(18):10647. doi: 10.3390/ijms231810647 (PMC9503309; doi:10.3390/ijms231810647)
Supplement: Supplementary file 1 [file ijms-23-10647-s001.zip]

Archive with 1 entries (1 files):
- ijms-1856725-supplementary.pdf
